# Supplementary material for: Air pollution, service development and innovation: Evidence from China
Source: PLoS One. 2022 May 24;17(5):e0263883. doi: 10.1371/journal.pone.0263883 (PMC9129014; doi:10.1371/journal.pone.0263883)
Supplement: S1 Data — (ZIP) [file pone.0263883.s001.zip]

Archive with 5 entries (4 files):
- data_and_program/
- data_and_program/data.dta
- data_and_program/figure.do
- data_and_program/README.txt
- data_and_program/reg.do
