# Supplementary material for: Air pollution, service development and innovation: Evidence from China
Source: PLoS One. 2022 May 24;17(5):e0263883. doi: 10.1371/journal.pone.0263883 (PMC9129014; doi:10.1371/journal.pone.0263883)
Supplement: S1 Data — (ZIP) [file pone.0263883.s001.zip › data_and_program/figure.do]

//figure

use data.dta, clear

** figure 1
**Description of PM2.5 before 2012
tw(kdensity pm25 if year==2003) (kdensity pm25 if year==2007)(kdensity pm25 if year==2012),legend(label(1 2003) label(2 2007) label(3 2012))

**Description of PM2.5 after 2012
tw(kdensity pm25 if year==2012) (kdensity pm25 if year==2014)(kdensity pm25 if year==2016),legend(label(1 2012) label(2 2004) label(3 2016))

** figure 2 The relationship between precipitation and haze concentration of cities.
twoway (scatter pm25 preci) (lfit pm25 preci)     // preci is shot for "precipitation"

//To make the images beautiful, the images were edited manually in stata
