# Supplementary material for: Air pollution, service development and innovation: Evidence from China
Source: PLoS One. 2022 May 24;17(5):e0263883. doi: 10.1371/journal.pone.0263883 (PMC9129014; doi:10.1371/journal.pone.0263883)
Supplement: S1 Data — (ZIP) [file pone.0263883.s001.zip › data_and_program/README.txt]

The data named "data.dta"and program named "figure.do" "reg.do" are runed in Stata14.

You should put the "data.dta" in your file and run the "figure.do"  "reg.do"

Run the "reg.do" you will get the results of all tables.

Run the "figure.do" you will get the result of all figures. 
