# Supplementary material for: Air pollution, service development and innovation: Evidence from China
Source: PLoS One. 2022 May 24;17(5):e0263883. doi: 10.1371/journal.pone.0263883 (PMC9129014; doi:10.1371/journal.pone.0263883)
Supplement: S1 Data — (ZIP) [file pone.0263883.s001.zip › data_and_program/reg.do]

********************************************************************************
**********************************regression************************************
********************************************************************************

*Table1 Descriptive Statistics
use data.dta, replace
set more off
winsor2 net, replace cuts(0 99)
sum lninnov pm25 lnfina lnpop second urban lnfdi lnpgdp net lnroad   // output the table 1 mannually

*Table 2. Baseline model
use data.dta, clear

set more off
reg lninnov pm25 lnfina lnpop second urban lnfdi lnpgdp net lnroad, r  //OLS
est store m1
reg lninnov pm25 lnfina lnpop second urban lnfdi lnpgdp net lnroad i.year, r  //OLS control year
est store m2
xtreg lninnov pm25 lnfina lnpop second urban lnfdi lnpgdp net lnroad, fe r  //FE
est store m3
xtreg lninnov pm25 lnfina lnpop second urban lnfdi lnpgdp net lnroad i.year, fe r  //FE  control year
est store m4
xtreg lninnov pm25 sqpm25 lnfina lnpop second urban lnfdi lnpgdp net lnroad i.year, fe r  //FE with quadratic term
est store m5

esttab m1 m2 m3 m4 m5 using table2.rtf, b(3) se star(* 0.10 ** 0.05 *** 0.01) ///
replace keep(pm25 sqpm25 lnfina lnpop second urban lnfdi lnpgdp net lnroad) ///
order(pm25 sqpm25 lnfina lnpop second urban lnfdi lnpgdp net lnroad)  ///
 nogap compress ar2

*Table 3. Regional Heterogeneity
use data.dta, replace
set more off
xtreg lninnov pm25 lnfina lnpop second urban lnfdi lnpgdp net lnroad i.year , fe r       // all samples
est store m1
xtreg lninnov pm25 lnfina lnpop second urban lnfdi lnpgdp net lnroad i.year if east==1, fe r  // east
est store m2
xtreg lninnov pm25 lnfina lnpop second urban lnfdi lnpgdp net lnroad i.year if mid==1, fe r  // mid
est store m3
xtreg lninnov pm25 lnfina lnpop second urban lnfdi lnpgdp net lnroad i.year if west==1, fe r  //west
est store m4

esttab m1 m2 m3 m4 using table3.rtf, b(3) se star(* 0.10 ** 0.05 *** 0.01) ///
replace keep(pm25 lnfina lnpop second urban lnfdi lnpgdp net lnroad) ///
order(pm25 lnfina lnpop second urban lnfdi lnpgdp net lnroad)  ///
nogap compress ar2

*Table4. City heterogeneity 
use data.dta, replace
set more off
xtreg lninnov pm25 lnfina lnpop second urban lnfdi lnpgdp net lnroad i.year , fe r     // all samples
est store m1
xtreg lninnov pm25 lnfina lnpop second urban lnfdi lnpgdp net lnroad i.year  if resource==0, fe r  // non-resource-dependent cities
est store m2
xtreg lninnov pm25 lnfina lnpop second urban lnfdi lnpgdp net lnroad i.year  if resource==1, fe r  // resource-dependent cities
est store m3
xtreg lninnov pm25 lnfina lnpop second urban lnfdi lnpgdp net lnroad i.year  if keycity==1, fe r  // key cities
est store m4
xtreg lninnov pm25 lnfina lnpop second urban lnfdi lnpgdp net lnroad i.year  if keycity==0, fe r  // non-key cities
est store m5

esttab m1 m2 m3 m4 m5 using Table4.rtf, b(3) se star(* 0.10 ** 0.05 *** 0.01) ///
replace keep(pm25 lnfina lnpop second urban lnfdi lnpgdp net lnroad) ///
order(pm25 lnfina lnpop second urban lnfdi lnpgdp net lnroad)  ///
nogap compress ar2

*Table 5. Effects of industrial structure   //这个表格有些许问题，无法复现
use data.dta, replace
set more off
xtreg lninnov pm25 lnfina lnpop first second urban lnfdi lnpgdp net lnroad i.year, fe r 
est store m1

xtreg lninnov pm25 lnfina lnpop first_pm first second urban lnfdi lnpgdp net lnroad i.year, fe r
est store m2

xtreg lninnov pm25 lnfina lnpop second_pm first second urban lnfdi lnpgdp net lnroad i.year, fe r
est store m3

xtreg lninnov pm25 lnfina lnpop third_pm first second urban lnfdi lnpgdp net lnroad i.year, fe r
est store m4

xtreg lninnov pm25 lnfina lnpop first_pm second_pm third_pm first second urban lnfdi lnpgdp net lnroad i.year, fe r
est store m5

esttab m1 m2 m3 m4 m5 using Table5.rtf, b(3) se star(* 0.10 ** 0.05 *** 0.01) ///
replace keep(pm25 first_pm second_pm third_pm lnfina lnpop first second urban lnfdi lnpgdp net lnroad) ///
order(pm25 first_pm second_pm third_pm lnfina lnpop first second urban lnfdi lnpgdp net lnroad)  ///
nogap compress ar2

*Table 6. Mediation of services
use data.dta, replace
set more off
xtreg lninnov pm25 lnfina lnpop second urban lnfdi lnpgdp net lnroad i.year, fe r 
est store m1
xtreg lnse pm25 lnfina lnpop second urban lnfdi lnpgdp net lnroad i.year, fe r 
est store m2
xtreg lninnov lnse pm25 lnfina lnpop second urban lnfdi lnpgdp net lnroad i.year, fe r 
est store m3

esttab m1 m2 m3 using Table6.rtf, b(3) se star(* 0.10 ** 0.05 *** 0.01) ///
replace keep(lnse pm25 lnfina lnpop second urban lnfdi lnpgdp net lnroad) ///
order(ln_index lnse pm25 lnfina lnpop second urban lnfdi lnpgdp net lnroad)  ///
nogap compress ar2

*Table 7. Producer services (ps) and Consumer services (cs)
use data.dta, replace
set more off
xtreg lninnov pm25 lnfina lnpop second urban lnfdi lnpgdp net lnroad i.year, fe r 
est store m1
xtreg lnps pm25 lnfina lnpop second urban lnfdi lnpgdp net lnroad i.year, fe r 
est store m2
xtreg lncs pm25 lnfina lnpop second urban lnfdi lnpgdp net lnroad i.year, fe r 
est store m3
xtreg lninnov lnps lncs pm25 lnfina lnpop second urban lnfdi lnpgdp net lnroad i.year, fe r 
est store m4

esttab m1 m2 m3 m4 using Table7.rtf, b(3) se star(* 0.10 ** 0.05 *** 0.01) ///
replace keep(lnps lncs pm25 lnfina lnpop second urban lnfdi lnpgdp net lnroad) ///
order(ln_index lnps lncs pm25 lnfina lnpop second urban lnfdi lnpgdp net lnroad)  ///
nogap compress ar2


*Table 8. Advanced productor services (aps) and basic productor services (bps)
use data.dta, replace
set more off
xtreg lninnov pm25 lnfina lnpop second urban lnfdi lnpgdp net lnroad i.year, fe r 
est store m1
xtreg lnaps pm25 lnfina lnpop second urban lnfdi lnpgdp net lnroad i.year, fe r 
est store m2
xtreg lnbps pm25 lnfina lnpop second urban lnfdi lnpgdp net lnroad i.year, fe r 
est store m3
xtreg lninnov lnaps lnbps pm25 lnfina lnpop second urban lnfdi lnpgdp net lnroad i.year, fe r 
est store m4

esttab m1 m2 m3 m4 using Table8.rtf, b(3) se star(* 0.10 ** 0.05 *** 0.01) ///
replace keep(lnaps lnbps pm25 lnfina lnpop second urban lnfdi lnpgdp net lnroad) ///
order(lninnov lnaps lnbps pm25 lnfina lnpop second urban lnfdi lnpgdp net lnroad)  ///
nogap compress ar2


**Robustness test
use data.dta, replace
replace preci=preci/10000

**table9 Mechanism analysis of IV regression    
// the output is not all showed in the rtf, we need to edit the table accroding to the result showed in the stata
xtivreg lninnov lnfina lnpop second urban lnfdi lnpgdp net lnroad i.year (pm25 = preci), fe vce(r) first
est store m1

xtivreg lnse lnfina lnpop second urban lnfdi lnpgdp net lnroad i.year (pm25 = preci), fe vce(r) first
est store m2

xtivreg lninnov lnse lnfina lnpop second urban lnfdi lnpgdp net lnroad i.year (pm25 = preci), fe vce(r) first
est store m3

esttab m1 m2 m3 using Table9.rtf, b(3) se star(* 0.10 ** 0.05 *** 0.01) ///
replace keep(lnse pm25 lnfina lnpop second urban lnfdi lnpgdp net lnroad) ///
order(ln_index lnse pm25 lnfina lnpop second urban lnfdi lnpgdp net lnroad)  ///
nogap compress ar2


*Table 10. Producer services (ps) and Consumer services (cs) of IV
//the output is not all showed in the rtf, we need to edit the table accroding to the result showed in the stata
cls
set more off
xtivreg lninnov lnfina lnpop second urban lnfdi lnpgdp net lnroad i.year (pm25 = preci), fe vce(r) first
est store m1
xtivreg  lnps lnfina lnpop second urban lnfdi lnpgdp net lnroad i.year (pm25 = preci), fe vce(r) first
est store m2
xtivreg  lncs lnfina lnpop second urban lnfdi lnpgdp net lnroad i.year (pm25 = preci), fe vce(r) first 
est store m3
xtivreg  lninnov lnps lncs lnfina lnpop second urban lnfdi lnpgdp net lnroad i.year (pm25 = preci), fe vce(r) first 
est store m4

esttab m1 m2 m3 m4 using Table10.rtf, b(3) se star(* 0.10 ** 0.05 *** 0.01) ///
replace keep(lnps lncs pm25 lnfina lnpop second urban lnfdi lnpgdp net lnroad) ///
order(ln_index lnps lncs pm25 lnfina lnpop second urban lnfdi lnpgdp net lnroad)  ///
nogap compress ar2


*Table 11. Advanced productor services (aps) and basic productor services (bps)
cls
set more off
xtivreg lninnov lnfina lnpop second urban lnfdi lnpgdp net lnroad i.year (pm25 = preci), fe vce(r) first 
est store m1
xtivreg lnaps  lnfina lnpop second urban lnfdi lnpgdp net lnroad i.year (pm25 = preci), fe vce(r) first 
est store m2
xtivreg lnbps lnfina lnpop second urban lnfdi lnpgdp net lnroad i.year (pm25 = preci), fe vce(r) first 
est store m3
xtivreg lninnov lnaps lnbps lnfina lnpop second urban lnfdi lnpgdp net lnroad i.year (pm25 = preci), fe vce(r) first 
est store m4

esttab m1 m2 m3 m4 using Table11.rtf, b(3) se star(* 0.10 ** 0.05 *** 0.01) ///
replace keep(lnaps lnbps pm25 lnfina lnpop second urban lnfdi lnpgdp net lnroad) ///
order(lninnov lnaps lnbps pm25 lnfina lnpop second urban lnfdi lnpgdp net lnroad)  ///
nogap compress ar2

**Table 12  Baseline model
set more off
gen lnpatent = ln(patent+1)

xtreg lnpatent pm25 lnfina lnpop second urban lnfdi lnpgdp net lnroad i.year, fe r 
est store m1
xtreg lnse pm25 lnfina lnpop second urban lnfdi lnpgdp net lnroad i.year, fe r 
est store m2
xtreg lnpatent lnse pm25 lnfina lnpop second urban lnfdi lnpgdp net lnroad i.year, fe r 
est store m3

esttab m1 m2 m3 using table12.rtf, b(3) se star(* 0.10 ** 0.05 *** 0.01) ///
replace keep(lnse pm25 lnfina lnpop second urban lnfdi lnpgdp net lnroad) ///
order(lnpatent lnse pm25 lnfina lnpop second urban lnfdi lnpgdp net lnroad)  ///
nogap compress ar2

*Table 13. Producer services and consumer services
set more off
xtreg lnpatent pm25 lnfina lnpop second urban lnfdi lnpgdp net lnroad i.year, fe r 
est store m1
xtreg lnps pm25 lnfina lnpop second urban lnfdi lnpgdp net lnroad i.year, fe r 
est store m2
xtreg lncs pm25 lnfina lnpop second urban lnfdi lnpgdp net lnroad i.year, fe r 
est store m3
xtreg lnpatent lnps lncs pm25 lnfina lnpop second urban lnfdi lnpgdp net lnroad i.year, fe r 
est store m4

esttab m1 m2 m3 m4 using table13.rtf, b(3) se star(* 0.10 ** 0.05 *** 0.01) ///
replace keep(lnps lncs pm25 lnfina lnpop second urban lnfdi lnpgdp net lnroad) ///
order(lnpatent lnps lncs pm25 lnfina lnpop second urban lnfdi lnpgdp net lnroad)  ///
nogap compress ar2

*Table 14. Advanced productor services and basic productor services
set more off
xtreg lnpatent pm25 lnfina lnpop second urban lnfdi lnpgdp net lnroad i.year, fe r 
est store m1
xtreg lnaps pm25 lnfina lnpop second urban lnfdi lnpgdp net lnroad i.year, fe r 
est store m2
xtreg lnbps pm25 lnfina lnpop second urban lnfdi lnpgdp net lnroad i.year, fe r 
est store m3
xtreg lnpatent lnaps lnbps pm25 lnfina lnpop second urban lnfdi lnpgdp net lnroad i.year, fe r 
est store m4

esttab m1 m2 m3 m4 using Table14.rtf, b(3) se star(* 0.10 ** 0.05 *** 0.01) ///
replace keep(lnaps lnbps pm25 lnfina lnpop second urban lnfdi lnpgdp net lnroad) ///
order(lninnov lnaps lnbps pm25 lnfina lnpop second urban lnfdi lnpgdp net lnroad)  ///
nogap compress ar2


// table 15,16和17的结果没法复现，有些许小问题

*Table 15.  Mechanism analysis of services
use data.dta, clear

xtreg lninnov lpm25 lnfina lnpop second urban lnfdi lnpgdp net lnroad i.year, fe r 
est store m1
xtreg lnse lpm25 lnfina lnpop second urban lnfdi lnpgdp net lnroad i.year, fe r 
est store m2
xtreg lninnov lnse lpm25 lnfina lnpop second urban lnfdi lnpgdp net lnroad i.year, fe r 
est store m3

esttab m1 m2 m3 using table15.rtf, b(3) se star(* 0.10 ** 0.05 *** 0.01) ///
replace keep(lnse lpm25 lnfina lnpop second urban lnfdi lnpgdp net lnroad) ///
order(ln_index lnse lpm25 lnfina lnpop second urban lnfdi lnpgdp net lnroad)  ///
nogap compress ar2

*Table 16. Producer services and consumer services
set more off
xtreg lninnov lpm25 lnfina lnpop second urban lnfdi lnpgdp net lnroad i.year, fe r 
est store m1
xtreg lnps lpm25 lnfina lnpop second urban lnfdi lnpgdp net lnroad i.year, fe r 
est store m2
xtreg lncs lpm25 lnfina lnpop second urban lnfdi lnpgdp net lnroad i.year, fe r 
est store m3
xtreg lninnov lnps lncs lpm25 lnfina lnpop second urban lnfdi lnpgdp net lnroad i.year, fe r 
est store m4

esttab m1 m2 m3 m4 using table16.rtf, b(3) se star(* 0.10 ** 0.05 *** 0.01) ///
replace keep(lnps lncs lpm25 lnfina lnpop second urban lnfdi lnpgdp net lnroad) ///
order(ln_index lnps lncs lpm25 lnfina lnpop second urban lnfdi lnpgdp net lnroad)  ///
nogap compress ar2

*Table 17. Advanced productor services and basic productor services
set more off
xtreg lninnov lpm25 lnfina lnpop second urban lnfdi lnpgdp net lnroad i.year, fe r 
est store m1
xtreg lnaps lpm25 lnfina lnpop second urban lnfdi lnpgdp net lnroad i.year, fe r 
est store m2
xtreg lnbps lpm25 lnfina lnpop second urban lnfdi lnpgdp net lnroad i.year, fe r 
est store m3
xtreg lninnov lnaps lnbps lpm25 lnfina lnpop second urban lnfdi lnpgdp net lnroad i.year, fe r 
est store m4

esttab m1 m2 m3 m4 using Table17.rtf, b(3) se star(* 0.10 ** 0.05 *** 0.01) ///
replace keep(lnaps lnbps lpm25 lnfina lnpop second urban lnfdi lnpgdp net lnroad) ///
order(lninnov lnaps lnbps lpm25 lnfina lnpop second urban lnfdi lnpgdp net lnroad)  ///
nogap compress ar2
